# Supplementary material for: Allium-Derived Compound Propyl Propane Thiosulfonate (PTSO) Attenuates Metabolic Alterations in Mice Fed a High-Fat Diet through Its Anti-Inflammatory and Prebiotic Properties
Source: Nutrients. 2021 Jul 28;13(8):2595. doi: 10.3390/nu13082595 (PMC8400710; doi:10.3390/nu13082595)
Supplement: Supplementary file 1 [file nutrients-13-02595-s001.zip]

Archive with 1 entries (1 files):
- nutrients-1316644-supplementary.pdf
